# Supplementary material for: Application of Multivariate Regression and Artificial Neural Network Modelling for Prediction of Physicochemical Properties of Grape-Skin Compost
Source: Bioengineering (Basel). 2024 Mar 16;11(3):285. doi: 10.3390/bioengineering11030285 (PMC10967755; doi:10.3390/bioengineering11030285)
Supplement: Supplementary file 1 [file bioengineering-11-00285-s001.zip]

Archive with 1 entries (1 files):
- bioengineering-2896436-supplementary.pdf
